# Supplementary material for: Based on abnormal fluctuations in user-side flow simulation analysis of low- and medium-pressure gas pipeline leakage monitoring
Source: PLoS One. 2022 Jul 25;17(7):e0270290. doi: 10.1371/journal.pone.0270290 (PMC9312409; doi:10.1371/journal.pone.0270290)
Supplement: S1 Dataset — (XLSX) [file pone.0270290.s001.xlsx]

## Sheet: condition 1
X	B	C	D	E	F	G	H	I	J	K	L	M	N	O	P	Q	R	S	T
1	980.005	978.249	976.49	974.731	972.978	971.223	969.472	967.712	966.003	963.002	958.004	953.01	948.005	942.004	934	925.004	916.009	905.002	892.002
2	948.002	946.338	944.663	942.992	941.312	939.647	938.002	934.01	931.001	928.004	923.003	919.003	914.002	909.009	903.005	899.006	892.003	889.003	883.007
3	919.009	916.888	914.783	912.666	910.55	908.439	906.314	904.197	902.088	899.972	897.862	895.736	893.626	891.505	889.388	887.276	885.159	883.041	881.009
4	899.003	897.944	896.883	895.826	894.771	893.708	892.644	891.579	890.524	889.463	888.414	887.352	886.284	885.233	884.169	883.121	882.048	880.995	880.006
5	888.001	887.517	887.016	886.522	886.026	885.53	885.028	884.532	884.04	883.544	883.045	882.546	882.056	881.564	881.061	880.576	880.08	879.593	879.004
6	881.001	880.891	880.781	880.661	880.55	880.436	880.325	880.212	880.096	879.984	879.865	879.752	879.634	879.524	879.415	879.295	879.179	879.065	878.954
7	878.01	878.058	878.108	878.159	878.203	878.258	878.307	878.354	878.402	878.456	878.511	878.554	878.606	878.658	878.712	878.761	878.81	878.862	878.908
8	873.005	873.329	873.656	873.978	874.306	874.635	874.962	875.288	875.606	875.936	876.264	876.587	876.909	877.242	877.563	877.885	878.214	878.54	878.868
9	872.001	872.386	872.757	873.143	873.516	873.896	874.276	874.654	875.033	875.412	875.794	876.168	876.544	876.929	877.304	877.678	878.058	878.438	878.813
10	871.007	871.437	871.868	872.301	872.734	873.158	873.599	874.022	874.46	874.888	875.315	875.752	876.187	876.616	877.043	877.48	877.908	878.341	878.769
11	870.898	871.325	871.765	872.201	872.639	873.07	873.501	873.941	874.371	874.814	875.249	875.682	876.112	876.555	876.984	877.424	877.852	878.287	878.726
12	870.784	871.222	871.666	872.095	872.543	872.982	873.415	873.857	874.294	874.731	875.168	875.613	876.049	876.485	876.926	877.367	877.8	878.247	878.676
13	870.666	871.111	871.549	871.993	872.439	872.876	873.322	873.763	874.205	874.643	875.089	875.536	875.974	876.414	876.86	877.308	877.748	878.183	878.627
14	870.556	871.002	871.448	871.892	872.339	872.786	873.231	873.675	874.119	874.566	875.017	875.466	875.904	876.356	876.805	877.246	877.696	878.137	878.588
15	870.435	870.889	871.335	871.789	872.233	872.691	873.138	873.589	874.042	874.493	874.938	875.39	875.844	876.29	876.74	877.189	877.642	878.094	878.545
16	870.324	870.774	871.228	871.681	872.135	872.59	873.048	873.499	873.955	874.41	874.857	875.319	875.767	876.224	876.675	877.135	877.586	878.035	878.496
17	870.199	870.658	871.115	871.574	872.037	872.491	872.953	873.405	873.866	874.319	874.78	875.244	875.702	876.154	876.616	877.077	877.528	877.988	878.442
18	870.081	870.546	871.008	871.467	871.934	872.398	872.859	873.321	873.784	874.246	874.709	875.167	875.633	876.098	876.555	877.019	877.475	877.943	878.407
19	869.968	870.438	870.906	871.372	871.838	872.305	872.771	873.233	873.703	874.17	874.633	875.094	875.568	876.031	876.499	876.968	877.425	877.893	878.357
20	869.855	870.33	870.793	871.269	871.738	872.209	872.675	873.15	873.617	874.085	874.556	875.024	875.494	875.965	876.436	876.91	877.376	877.848	878.318
21	869.749	870.221	870.69	871.171	871.643	872.111	872.59	873.061	873.539	874.014	874.479	874.953	875.429	875.903	876.38	876.856	877.329	877.798	878.279
22	869.636	870.112	870.583	871.062	871.538	872.022	872.497	872.972	873.455	873.933	874.402	874.887	875.36	875.842	876.314	876.795	877.265	877.748	878.226
23	869.527	870	870.48	870.967	871.45	871.928	872.412	872.888	873.369	873.853	874.328	874.805	875.292	875.772	876.256	876.736	877.211	877.689	878.175
24	869.41	869.9	870.381	870.865	871.348	871.839	872.32	872.805	873.289	873.777	874.257	874.74	875.221	875.71	876.191	876.676	877.161	877.646	878.13
25	869.305	869.791	870.283	870.771	871.253	871.739	872.232	872.721	873.209	873.693	874.183	874.673	875.161	875.655	876.135	876.626	877.116	877.599	878.088
26	869.188	869.678	870.17	870.669	871.155	871.646	872.141	872.629	873.126	873.612	874.112	874.599	875.097	875.586	876.079	876.567	877.062	877.555	878.047
27	869.075	869.578	870.072	870.564	871.056	871.557	872.046	872.545	873.043	873.532	874.031	874.527	875.019	875.514	876.008	876.509	877.004	877.5	877.992
28	869.01	869.5	870.003	870.501	870.998	871.49	871.972	872.465	872.963	873.47	873.968	874.467	874.949	875.447	875.95	876.448	876.937	877.436	878.004

## Sheet: condition 2
X	B	C	D	E	F	G	H	I	J	K	L	M	N	O	P	Q	R	S	T
1	1992.01	1990.88	1989.75	1988.62	1987.49	1986.36	1985.24	1984.11	1983	1981	1979.01	1974	1971.01	1967	1962.01	1956.01	1951	1944.01	1939
2	1975.01	1972.6	1970.22	1967.82	1965.43	1963.04	1960.64	1958.25	1955.85	1953.45	1951.06	1948.67	1946.27	1943.88	1941.48	1939.09	1936.7	1934.3	1932.01
3	1958.01	1956.33	1954.67	1952.99	1951.32	1949.64	1947.97	1946.3	1944.63	1942.96	1941.3	1939.63	1937.96	1936.28	1934.61	1932.93	1931.26	1929.59	1928
4	1941.01	1940.16	1939.34	1938.49	1937.66	1936.82	1935.99	1935.15	1934.31	1933.47	1932.63	1931.79	1930.95	1930.11	1929.28	1928.43	1927.6	1926.76	1926.01
5	1930	1929.77	1929.54	1929.32	1929.09	1928.85	1928.62	1928.39	1928.15	1927.93	1927.7	1927.47	1927.24	1927.01	1926.78	1926.54	1926.32	1926.09	1925.96
6	1918	1918.95	1919.4	1919.84	1920.28	1920.72	1921.16	1921.61	1922.05	1922.5	1922.93	1923.38	1923.82	1924.26	1924.72	1925.16	1925.6	1926.04	1925.91
7	1909.01	1909.95	1910.88	1911.83	1912.77	1913.7	1914.65	1915.59	1916.54	1917.48	1918.42	1919.36	1920.3	1921.24	1922.18	1923.12	1924.06	1925	1925.86
8	1901.01	1902.51	1904.41	1906.02	1907.53	1909.03	1910.54	1912.04	1913.55	1915.05	1916.56	1917.6	1918.8	1919.86	1920.86	1922.2	1923.19	1924.34	1925.81
9	1896.01	1897.51	1899.01	1900.62	1902.73	1904.83	1906.94	1908.74	1910.5	1912.15	1914.25	1915.86	1917.32	1918.47	1919.54	1921.27	1922.33	1923.67	1925.76
10	1892.01	1893.51	1895.52	1897.62	1899.92	1902.02	1903.42	1905.53	1907.62	1909.73	1911.83	1913.51	1915.51	1916.71	1918.23	1920.34	1921.47	1923.01	1925.71
11	1888.01	1889.5	1891.72	1893.81	1896.11	1898.22	1900.33	1902.42	1904.52	1906.63	1908.94	1911.01	1913.01	1914.6	1916.91	1919.12	1920.6	1922.51	1925.66
12	1885	1886.51	1888.71	1890.81	1893.12	1895.22	1897.33	1899.43	1901.54	1903.63	1906.24	1909	1911.31	1913.1	1915.6	1917.79	1919.73	1922	1925.62
13	1883	1884.51	1886.71	1888.82	1891.12	1893.23	1895.33	1897.44	1899.55	1901.65	1903.95	1907	1909.5	1911.51	1914.28	1916.67	1918.87	1921.55	1925.57
14	1881.01	1882.51	1884.72	1886.81	1889.12	1891.23	1893.33	1895.44	1897.54	1899.65	1901.96	1905.01	1907.6	1909.81	1912.96	1915.44	1918.01	1921	1925.52
15	1880	1881.51	1883.71	1885.83	1888.12	1890.23	1892.34	1894.44	1896.55	1898.65	1900.95	1903.51	1906.11	1908.51	1911.5	1914.22	1917.35	1920.93	1925.47
16	1879.3	1880.81	1883.02	1885.12	1887.43	1889.53	1891.63	1893.74	1895.85	1897.94	1900.25	1902.61	1905.31	1907.91	1910.32	1913.79	1917.2	1920.85	1925.43
17	1878.9	1880.54	1882.58	1884.7	1887.2	1889.1	1891.39	1893.23	1895.51	1897.69	1899.67	1901.8	1904.68	1907.25	1909.71	1913.55	1917.31	1920.9	1925.49
18	1878.06	1879.63	1882.6	1884.79	1886.8	1889.06	1891.29	1893.22	1895.33	1897.56	1899.75	1901.81	1903.96	1906.19	1908.89	1912.92	1917.15	1920.83	1925.45
19	1878.06	1879.5	1882.22	1884.43	1886.6	1888.85	1890.84	1893.17	1895.29	1897.45	1899.65	1901.9	1903.78	1905.88	1909.05	1912.3	1916.84	1920.69	1925.41
20	1877.63	1879.16	1881.85	1884.08	1886.34	1888.44	1890.6	1892.94	1894.92	1897.25	1899.5	1901.55	1903.66	1905.93	1908.8	1912.08	1916.66	1920.72	1925.42
21	1877.4	1878.76	1881.74	1883.92	1885.86	1888.18	1890.41	1892.54	1894.74	1897.01	1899.03	1901.41	1903.39	1905.78	1908.42	1911.92	1916.56	1920.67	1925.38
22	1877.13	1878.38	1881.33	1883.49	1885.84	1887.88	1890.15	1892.47	1894.48	1896.77	1898.78	1901.19	1903.15	1905.4	1908.37	1911.95	1916.33	1920.41	1925.3
23	1876.61	1878.09	1881.05	1883.18	1885.47	1887.69	1889.92	1891.92	1894.26	1896.66	1898.68	1900.78	1903.15	1905.04	1908.05	1912.06	1916.25	1920.45	1925.18
24	1876.29	1877.9	1880.88	1883.02	1885.27	1887.37	1889.63	1891.94	1894.04	1896.36	1898.65	1900.52	1902.89	1905.1	1907.87	1911.68	1915.89	1920.41	1925.08
25	1876.03	1877.58	1880.38	1882.69	1884.99	1887.14	1889.41	1891.63	1893.71	1896.09	1898.39	1900.48	1902.56	1904.72	1908.01	1911.66	1916	1920.27	1925.16
26	1875.81	1877.27	1880.35	1882.37	1884.58	1886.81	1889.06	1891.48	1893.72	1895.74	1897.99	1900.29	1902.38	1904.64	1907.69	1911.5	1915.67	1920.18	1925.07
27	1875.47	1876.83	1879.87	1882.14	1884.31	1886.69	1888.89	1891.11	1893.4	1895.6	1897.98	1900.07	1902.17	1904.51	1907.46	1911.25	1915.68	1920.09	1924.94
28	1875.22	1876.64	1879.61	1881.87	1884.12	1886.45	1888.4	1890.86	1892.97	1895.17	1897.56	1899.7	1902.09	1904.26	1907.22	1911.27	1915.62	1920.16	1925.08

## Sheet: condition 3
X	B	C	D	E	F	G	H	I	J	K	L	M	N	O	P	Q	R	S	T
1	920.003	913.58	907.149	900.717	894.293	887.858	881.438	875.01	860.002	850.008	840.004	815	790.004	765.001	735.001	700.004	670.008	620.001	575.003
2	775.009	768.575	762.144	755.717	749.291	742.86	736.429	730.008	720.008	699.004	680.008	660.002	645.002	625.006	600.009	580.002	565	549.007	535.003
3	650.004	643.167	636.34	629.509	622.671	615.834	609.008	602.167	595.342	588.509	581.67	574.838	568.005	561.168	554.336	547.504	540.67	533.834	527.005
4	565.006	562.786	560.565	558.338	556.113	553.895	551.668	549.445	547.224	545.007	542.784	540.565	538.335	536.114	533.898	531.668	529.446	527.231	525.004
5	520	520.565	521.117	521.671	522.223	522.782	523.342	523.894	524.451	525.006	525.556	526.121	526.669	527.227	527.785	528.339	528.89	529.453	530.006
6	505.008	505.84	506.674	507.502	508.343	509.17	510.002	510.837	511.671	512.509	513.337	514.173	515.006	515.838	516.674	517.507	518.336	519.173	525.009
7	500.005	500.843	501.672	502.51	503.338	504.17	505.007	505.842	506.672	507.51	508.34	509.169	510.008	510.839	511.676	512.505	513.341	514.172	525.003
8	505.009	505.834	506.672	507.5	508.338	509.172	510.006	510.835	511.676	512.501	513.34	514.173	515.003	515.838	516.675	517.502	518.339	519.172	525
9	510.003	510.837	511.673	512.506	513.339	514.168	515.007	515.843	516.667	517.503	518.335	519.174	520.005	520.843	521.671	522.505	523.335	524.167	525.003
10	510.003	510.834	511.66	512.489	513.319	514.144	514.972	515.796	516.625	517.457	518.29	519.112	519.931	520.762	521.589	522.423	523.251	524.077	525.001
11	510.005	510.829	511.669	512.488	513.316	514.147	514.971	515.801	516.63	517.454	518.283	519.116	519.942	520.781	521.608	522.44	523.262	524.098	525.001
12	510.008	510.833	511.658	512.488	513.309	514.142	514.958	515.794	516.616	517.443	518.275	519.103	519.935	520.766	521.587	522.415	523.245	524.065	525.008
13	510.005	510.829	511.667	512.482	513.306	514.14	514.972	515.799	516.62	517.455	518.286	519.107	519.934	520.757	521.587	522.414	523.245	524.076	525.008
14	510.008	510.833	511.66	512.489	513.317	514.141	514.973	515.795	516.625	517.453	518.285	519.102	519.94	520.765	521.597	522.423	523.255	524.093	525.005
15	510.005	510.831	511.661	512.482	513.317	514.136	514.959	515.793	516.611	517.436	518.264	519.092	519.928	520.756	521.577	522.413	523.242	524.071	525.001
16	510.005	510.828	511.657	512.495	513.326	514.147	514.981	515.805	516.629	517.451	518.288	519.108	519.932	520.769	521.598	522.429	523.256	524.086	525.002
17	510.007	510.825	511.66	512.493	513.327	514.153	514.972	515.802	516.628	517.455	518.291	519.119	519.936	520.762	521.594	522.417	523.247	524.074	525
18	510.008	510.828	511.657	512.487	513.312	514.141	514.967	515.801	516.636	517.462	518.292	519.123	519.953	520.782	521.604	522.429	523.256	524.089	525.003
19	510.007	510.827	511.665	512.488	513.325	514.159	514.981	515.817	516.646	517.47	518.3	519.139	519.965	520.793	521.624	522.458	523.287	524.107	525.009
20	510.008	510.832	511.657	512.479	513.302	514.136	514.963	515.796	516.618	517.445	518.275	519.106	519.936	520.762	521.59	522.418	523.254	524.081	525.006
21	510.009	510.836	511.666	512.49	513.315	514.143	514.972	515.802	516.625	517.458	518.284	519.119	519.948	520.774	521.608	522.436	523.264	524.097	525.009
22	510.01	510.828	511.66	512.487	513.315	514.143	514.973	515.805	516.631	517.455	518.288	519.111	519.945	520.775	521.599	522.428	523.261	524.084	525.008
23	510.007	510.829	511.664	512.488	513.322	514.155	514.988	515.813	516.641	517.471	518.295	519.132	519.959	520.783	521.603	522.442	523.264	524.092	525.003
24	510.003	510.84	511.666	512.49	513.324	514.156	514.975	515.813	516.638	517.472	518.3	519.134	519.957	520.778	521.613	522.435	523.263	524.099	525.003
25	510.005	510.829	511.655	512.483	513.315	514.15	514.972	515.808	516.626	517.454	518.287	519.113	519.936	520.773	521.594	522.42	523.254	524.08	525.002
26	510.009	510.831	511.671	512.499	513.332	514.155	514.983	515.81	516.644	517.469	518.301	519.126	519.954	520.791	521.614	522.451	523.277	524.103	525.002
27	510.002	510.832	511.658	512.477	513.311	514.145	514.966	515.792	516.619	517.452	518.275	519.098	519.922	520.759	521.585	522.419	523.241	524.061	525.001
28	510.005	510.829	511.661	512.498	513.323	514.146	514.982	515.812	516.634	517.467	518.294	519.12	519.939	520.779	521.6	522.438	523.265	524.098	525.005

## Sheet: condition 4
X	B	C	D	E	F	G	H	I	J	K	L	M	N	O	P	Q	R	S	T
1	937.007	933.455	929.903	926.335	922.784	919.224	915.674	912.002	905.007	896.001	888	878.009	867.005	856.004	840.008	824.003	806.004	787.003	767.01
2	838.001	834.302	830.596	826.894	823.198	819.496	815.791	812.081	808.371	804.009	797.01	791.006	785.009	778.002	770.01	763.003	757.005	752	745.005
3	766.009	764.7	763.398	762.087	760.783	759.485	758.176	756.868	755.566	754.264	752.96	751.652	750.35	749.041	747.738	746.438	745.126	743.83	742.003
4	730.003	730.555	731.104	731.656	732.217	732.768	733.321	733.867	734.424	734.969	735.526	736.08	736.638	737.192	737.75	738.309	738.861	739.414	740.002
5	724.001	724.786	725.554	726.332	727.108	727.886	728.665	729.437	730.207	730.981	731.765	732.539	733.309	734.089	734.869	735.646	736.416	737.192	740.006
6	728.007	728.665	729.325	729.993	730.66	731.332	731.997	732.664	733.324	733.996	734.659	735.332	735.994	736.663	737.329	737.996	738.657	739.324	740.008
7	734.003	734.336	734.665	735.002	735.337	735.671	736.004	736.335	736.675	737.007	737.347	737.677	738.019	738.353	738.691	739.02	739.352	739.688	740.008
8	738.003	738.125	738.233	738.349	738.453	738.569	738.693	738.805	738.918	739.036	739.143	739.264	739.375	739.481	739.601	739.723	739.845	739.954	740.01
9	740.003	740.019	740.03	740.034	740.035	740.051	740.052	740.056	740.063	740.065	740.079	740.08	740.082	740.09	740.097	740.094	740.095	740.111	740.115
10	740.006	740.011	740.015	740.015	740.022	740.023	740.025	740.033	740.036	740.033	740.039	740.04	740.048	740.056	740.066	740.064	740.075	740.074	740.079
11	740.004	740.014	740.026	740.031	740.027	740.038	740.051	740.058	740.059	740.06	740.058	740.065	740.062	740.067	740.075	740.083	740.096	740.091	740.103
12	740.005	740.005	740.017	740.014	740.03	740.036	740.047	740.049	740.055	740.055	740.062	740.064	740.068	740.067	740.078	740.086	740.085	740.093	740.098
13	740.005	740.013	740.025	740.022	740.022	740.031	740.036	740.04	740.048	740.048	740.049	740.057	740.062	740.071	740.079	740.088	740.086	740.093	740.097
14	740.002	740.015	740.025	740.023	740.032	740.036	740.047	740.047	740.052	740.058	740.065	740.068	740.069	740.072	740.085	740.082	740.09	740.091	740.093
15	740.01	740.011	740.017	740.027	740.036	740.04	740.037	740.044	740.045	740.054	740.062	740.069	740.077	740.071	740.079	740.083	740.093	740.094	740.103
16	740.009	740.007	740.014	740.022	740.023	740.035	740.042	740.048	740.052	740.055	740.054	740.064	740.068	740.073	740.088	740.087	740.092	740.103	740.1
17	740.002	740.008	740.014	740.018	740.031	740.031	740.04	740.043	740.054	740.05	740.067	740.063	740.067	740.078	740.08	740.079	740.08	740.087	740.09
18	740.001	740.013	740.019	740.026	740.039	740.038	740.045	740.049	740.061	740.071	740.068	740.068	740.073	740.07	740.079	740.081	740.083	740.087	740.086
19	740.004	740.009	740.01	740.015	740.028	740.025	740.034	740.039	740.042	740.046	740.057	740.058	740.06	740.071	740.072	740.077	740.082	740.087	740.094
20	740.007	740.014	740.015	740.026	740.033	740.035	740.044	740.044	740.043	740.051	740.063	740.067	740.065	740.068	740.073	740.072	740.071	740.081	740.083
21	740.005	740.013	740.011	740.024	740.017	740.03	740.03	740.041	740.049	740.05	740.061	740.067	740.074	740.078	740.081	740.087	740.093	740.103	740.103
22	740.004	740.01	740.008	740.025	740.019	740.029	740.032	740.031	740.033	740.044	740.044	740.051	740.055	740.068	740.059	740.062	740.071	740.07	740.074
23	740.001	740.004	740.009	740.024	740.022	740.021	740.024	740.033	740.036	740.035	740.049	740.046	740.05	740.059	740.053	740.062	740.07	740.074	740.08
24	740.002	740.011	740.018	740.031	740.037	740.036	740.04	740.053	740.054	740.057	740.067	740.075	740.075	740.08	740.089	740.094	740.098	740.098	740.108
25	740.01	740.004	740.015	740.017	740.028	740.037	740.035	740.044	740.047	740.049	740.05	740.052	740.047	740.056	740.059	740.061	740.054	740.056	740.067
26	740.002	740.008	740.02	740.022	740.022	740.026	740.041	740.034	740.039	740.043	740.051	740.058	740.065	740.064	740.07	740.076	740.075	740.086	740.088
27	740.008	740.009	740.019	740.012	740.025	740.026	740.03	740.033	740.047	740.046	740.063	740.069	740.074	740.073	740.082	740.089	740.096	740.099	740.109
28	740.003	740.008	740.011	740.02	740.028	740.036	740.044	740.053	740.052	740.056	740.069	740.074	740.078	740.092	740.097	740.095	740.105	740.103	740.103

## Sheet: condition 5
X	B	C	D	E	F	G	H	I	J	K	L	M	N	O	P	Q	R	S	T
1	981.002	979.385	977.755	976.127	974.51	972.884	971.254	969.633	968.008	965.005	960.005	956.001	951.006	945.004	937.001	930.001	921.002	911.008	899.005
2	950	948.429	946.867	945.287	943.716	942.147	940.58	939.007	936.006	932.01	929.004	924.006	920.006	915.009	910.01	905.004	900	895.004	890.008
3	923.007	921.056	919.112	917.167	915.228	913.287	911.337	909.391	907.452	905.508	903.565	901.612	899.672	897.732	895.779	893.837	891.889	889.946	888.006
4	904.008	903.064	902.116	901.171	900.229	899.281	898.338	897.39	896.447	895.503	894.556	893.613	892.667	891.722	890.781	889.842	888.897	887.949	887.003
5	894.005	893.611	893.22	892.831	892.444	892.045	891.66	891.27	890.876	890.481	890.098	889.706	889.307	888.925	888.53	888.141	887.746	887.355	886.965
6	887.003	886.999	886.996	886.989	886.986	886.981	886.983	886.977	886.968	886.963	886.958	886.956	886.954	886.943	886.942	886.94	886.933	886.925	886.929
7	884.006	884.166	884.321	884.485	884.649	884.808	884.965	885.128	885.286	885.445	885.606	885.764	885.919	886.08	886.247	886.409	886.559	886.721	886.88
8	881.005	881.329	881.653	881.978	882.297	882.622	882.948	883.275	883.597	883.921	884.251	884.569	884.892	885.221	885.54	885.865	886.198	886.516	886.842
9	880.009	880.387	880.757	881.135	881.52	881.893	882.274	882.645	883.024	883.405	883.783	884.155	884.539	884.909	885.291	885.671	886.047	886.42	886.802
10	879.008	879.439	879.866	880.298	880.731	881.162	881.587	882.026	882.453	882.882	883.316	883.744	884.176	884.603	885.04	885.465	885.898	886.328	886.761
11	878.003	878.491	878.974	879.456	879.94	880.429	880.909	881.39	881.876	882.365	882.844	883.331	883.818	884.302	884.78	885.263	885.752	886.237	886.722
12	877.004	877.539	878.078	878.618	879.155	879.693	880.233	880.764	881.302	881.837	882.379	882.92	883.457	883.992	884.529	885.066	885.603	886.144	886.676
13	876.94	877.476	878.018	878.552	879.097	879.635	880.167	880.715	881.245	881.788	882.33	882.864	883.399	883.937	884.482	885.025	885.563	886.094	886.633
14	876.875	877.414	877.948	878.491	879.034	879.57	880.115	880.648	881.197	881.738	882.278	882.816	883.356	883.895	884.431	884.976	885.515	886.054	886.598
15	876.8	877.346	877.885	878.426	878.968	879.508	880.056	880.6	881.135	881.68	882.216	882.767	883.301	883.843	884.392	884.932	885.473	886.017	886.552
16	876.747	877.287	877.829	878.367	878.911	879.458	880.002	880.543	881.082	881.624	882.169	882.711	883.258	883.798	884.34	884.887	885.432	885.969	886.511
17	876.682	877.22	877.766	878.311	878.858	879.397	879.942	880.487	881.032	881.571	882.119	882.667	883.212	883.752	884.295	884.841	885.383	885.928	886.47
18	876.616	877.159	877.703	878.245	878.794	879.339	879.88	880.428	880.98	881.521	882.069	882.608	883.158	883.704	884.252	884.791	885.337	885.884	886.431
19	876.547	877.092	877.635	878.186	878.737	879.277	879.823	880.371	880.926	881.468	882.017	882.559	883.105	883.657	884.201	884.751	885.298	885.844	886.389
20	876.481	877.031	877.578	878.128	878.68	879.225	879.773	880.316	880.868	881.413	881.959	882.511	883.056	883.611	884.153	884.702	885.247	885.796	886.343
21	876.424	876.969	877.523	878.075	878.615	879.168	879.722	880.271	880.818	881.365	881.913	882.459	883.013	883.562	884.108	884.661	885.205	885.755	886.311
22	876.36	876.909	877.463	878.008	878.563	879.112	879.667	880.209	880.767	881.312	881.867	882.412	882.961	883.516	884.061	884.611	885.166	885.714	886.267
23	876.293	876.842	877.4	877.946	878.497	879.052	879.604	880.152	880.706	881.257	881.814	882.358	882.917	883.471	884.014	884.571	885.121	885.671	886.222
24	876.224	876.774	877.33	877.887	878.434	878.992	879.54	880.097	880.649	881.208	881.753	882.315	882.865	883.417	883.975	884.524	885.08	885.631	886.188
25	876.164	876.714	877.266	877.826	878.381	878.93	879.485	880.047	880.597	881.152	881.705	882.26	882.819	883.374	883.93	884.482	885.037	885.59	886.145
26	876.095	876.647	877.205	877.764	878.317	878.875	879.426	879.986	880.545	881.096	881.656	882.215	882.766	883.323	883.882	884.435	884.989	885.542	886.105
27	876.035	876.594	877.148	877.704	878.261	878.824	879.381	879.929	880.488	881.047	881.607	882.162	882.717	883.273	883.83	884.393	884.942	885.502	886.065
28	876.006	876.564	877.112	877.669	878.23	878.787	879.338	879.899	880.453	881.002	881.557	882.119	882.667	883.224	883.781	884.337	884.896	885.45	886.002

## Sheet: condition 6
X	B	C	D	E	F	G	H	I	J	K	L	M	N	O	P	Q	R	S	T
1	920	917.003	914.006	911.007	908.008	905.004	902.003	899.004	896.004	893.01	890.002	887.007	884.006	881.004	877.006	868.001	859.003	848.006	837.001
2	890.007	889.004	886.008	883.002	880.005	877.006	874.001	871.005	868	865.009	862	859.003	856.001	855.002	849.505	844.009	838.506	833.001	826.001
3	863.001	862.008	859.942	857.885	855.789	853.78	851.768	849.767	847.746	845.701	843.688	841.64	839.545	837.487	835.408	833.328	831.315	829.234	827.147
4	851.002	850.009	849.452	848.456	847.482	846.586	845.863	844.909	844.35	843.543	843.006	842.323	841.681	841.133	840.524	839.711	839.082	838.119	837.226
5	853.006	852.003	851.793	851.588	851.382	851.18	850.972	850.764	850.559	850.357	850.147	849.94	849.737	849.527	849.323	849.118	848.912	848.702	847.002
6	857.007	857.001	856.999	857.001	857.002	856.998	857.005	856.999	857.004	857.005	857.006	857.006	857.003	857.001	857.002	857.005	857.002	856.998	857.007
7	862.001	861.997	861.993	861.997	861.991	861.993	861.998	861.992	861.997	861.993	862	861.998	861.992	861.998	861.999	862	861.998	861.993	861.995
8	870.007	870.014	870.016	870.009	870.008	870.012	870.015	870.011	870.016	870.009	870.017	870.011	870.012	870.015	870.014	870.016	870.016	870.007	870.008
9	874.005	874.137	874.151	874.324	874.654	874.879	875.315	875.728	875.82	875.873	875.965	876.101	876.144	876.18	876.287	876.773	877.091	877.328	877.378
10	866.006	866.357	866.7	866.743	867.242	867.608	868.086	868.157	868.37	868.508	868.818	869.052	869.381	869.485	869.905	870.232	870.689	871.129	871.518
11	851.005	851.463	851.791	851.794	852.006	852.093	852.21	852.325	852.45	852.553	852.659	852.826	853.209	853.371	853.679	854.062	854.211	854.287	854.303
12	835.008	835.335	835.588	835.78	835.947	836.391	836.408	836.461	836.876	837.079	837.324	837.529	837.904	837.928	838.234	838.579	838.699	838.7	838.985
13	820.01	820.132	820.187	820.61	821.008	821.408	821.72	822.065	822.524	822.639	822.966	822.985	823.025	823.378	823.511	823.878	824.124	824.428	824.535
14	813.008	813.363	813.763	813.92	814.408	814.798	814.857	815.231	815.694	815.755	815.794	816.076	816.167	816.198	816.582	816.981	817.137	817.632	817.687
15	800.004	800.119	800.206	800.353	800.83	800.834	801.314	801.348	801.798	802.138	802.592	802.895	803.206	803.61	803.858	804.301	804.562	804.816	805.001
16	792.007	792.1	792.387	792.71	793.166	793.661	794.063	794.555	794.62	794.69	795.114	795.415	795.59	796.016	796.348	796.613	797.098	797.307	797.67
17	783.001	783.301	783.716	784.197	784.629	784.704	784.711	785.091	785.544	786.037	786.463	786.893	786.949	787.437	787.511	787.937	788.174	788.262	788.381
18	770.001	770.112	770.179	770.545	770.868	771.146	771.559	771.708	772.02	772.073	772.527	772.951	772.976	773.152	773.651	773.819	773.989	774.338	774.589
19	760.002	760.152	760.641	760.655	761.085	761.246	761.665	762.107	762.576	762.754	763.009	763.5	763.585	763.931	764.355	764.379	764.546	764.824	765.081
20	750.006	750.261	750.386	750.802	751.043	751.449	751.747	752.13	752.225	752.637	752.98	753.344	753.393	753.481	753.937	753.95	754.137	754.218	754.655
21	740.009	740.207	740.686	741.099	741.12	741.218	741.496	741.777	742.172	742.27	742.462	742.77	743.084	743.563	743.977	744.461	744.923	745.411	745.765
22	735.005	735.431	735.733	736.023	736.431	736.758	737.019	737.123	737.618	737.974	738.268	738.75	738.954	739.325	739.735	740.032	740.201	740.53	740.578
23	727.009	727.391	727.43	727.797	727.817	727.996	728.363	728.614	728.792	729.012	729.111	729.406	729.818	729.982	730.106	730.42	730.578	731.071	731.25
24	719.006	719.043	719.482	719.909	720.323	720.611	720.911	721.178	721.664	721.902	721.921	722.109	722.321	722.628	723.048	723.253	723.427	723.525	723.99
25	710.003	710.304	710.699	711.063	711.216	711.371	711.656	711.721	711.966	712.044	712.426	712.75	712.862	713.075	713.402	713.587	713.973	714.125	714.376
26	702.003	702.057	702.505	702.79	702.898	702.956	703.432	703.617	704.08	704.438	704.657	705.123	705.255	705.443	705.759	706.164	706.344	706.673	707.156
27	703.008	703.152	703.523	703.721	703.933	704.353	704.79	705.061	705.539	705.753	705.785	706.094	706.305	706.429	706.471	706.639	706.74	706.8	706.99
28	718.007	718.048	718.39	718.648	719.114	719.437	719.441	719.818	719.877	720.224	720.237	720.343	720.498	720.58	720.761	720.806	721.217	721.465	721.881
